# Supplementary material for: MicroRNAome Comparison between Intramuscular and Subcutaneous Vascular Stem Cell Adipogenesis
Source: PLoS One. 2012 Sep 20;7(9):e45410. doi: 10.1371/journal.pone.0045410 (PMC3447870; doi:10.1371/journal.pone.0045410)
Supplement: Table S2 — Sequences and chromosome positions of all potential novel miRNAs. Considering the multiple information presented, the results were collated in an Excel file. The first 4 columns provide the chromosome location of potential miRNAs; the E column gives the abundances of potential miRNAs in samples, and abundances are ranked in accordance with the O column, which details the samples containing the predicted miRNAs; the F and G columns show the sequences and length of the potential miRNAs; the H column has the number of the miRNA hits in the genome sequence; the I and J column show the length and GC percent of the hairpin structure; the K and L columns contain the minimum free energy and adjusted minimum free energy; the M column details the Randfold p-value; the N column shows the predicted miRNA* sequence(s), if any, along with abundance in input dataset shown in brackets and the ranks of abundances, which are also in accordance with column O. P column showed those novel porcine miRNAs predicted in previous reports. Q column showed those miRNA* predicted in previous reports. R and S columns showed sequence homology of novel miRNAs to known mammalian miRNAs. (XLS) [file pone.0045410.s006.xls]

## Sheet: miRCat
Table S2. Sequences and chromosome positions of all potential novel miRNAs.
Chromosome	Start	End	Orientation	Abundance	Sequence	sRNA length	Genomic Hits	Hairpin Length	Hairpin % G/C content	Minimum Free Energy	Adjusted MFE	Randfold p-value	miRNA*	Samples			miRNA_Accession	miRNA_ID
1	14920566	14920585	+	7	TGGCTGCGAGCTCTTGGACA	20	1	65	63.0769	-27.72	-42.6462	0.039604	NO	SVSC			MIMAT0012045	bta-miR-2460
																	MIMAT0018093	hsa-miR-3670
1	32412791	32412811	-	5	CGGAGGCTCGGGGTGAGTAGA	21	1	85	65.8824	-39.2	-46.1176	0.049505	NO	SVSC			MIMAT0015942	ppy-miR-514
																	MIMAT0018206	hsa-miR-3929
1	33157163	33157186	+	5	CACCGGGATTGTATGCTGTGTGGC	24	1	136	45.5882	-39.3	-28.8971	0.049505	NO	IVSC			MIMAT0007198	oan-miR-1396
																	MIMAT0007109	oan-miR-34*
1	60752187	60752208	+	30,15	AAACATTAGAATGTCTGAGTGG	22	1	70	47.1429	-29.4	-42	0.009901	NO	SVSC/IVSC			MIMAT0007137	oan-miR-148*
1	72694736	72694757	-	7	TGTGGCTGTGGCCTAGGCTGGC	22	2	98	57.1429	-49.5	-50.5102	0.019802	NO	IVSC			MIMAT0017955	ssc-miR-4331
1	113258726	113258749	+	5	CTGGAGTCGGTGGTCGCGGACCTG	24	1	76	69.7368	-33.8	-44.4737	0.09901	NO	SVSC			MIMAT0011978	bta-miR-2415*
																	MIMAT0012790	mml-miR-1234
1	124579977	124579998	-	14,5	GCAATTTAGGTTAATGACTGTC	22	1	85	42.3529	-35.7	-42	0.009901	NO	SVSC/IVSC			MIMAT0017103	rno-miR-32*
1	128004621	128004644	-	6	CCGGCAGCTGTAGCTCTGATTAGA	24	2	52	53.8462	-21.1	-40.5769	0.019802	NO	SVSC			MIMAT0008236	ptr-miR-555
																	MIMAT0016001	ppy-miR-555
1	138143658	138143681	-	9	CGACTGCGAGAAGATGGAGAATGC	24	1	168	54.7619	-59.05	-35.1488	0.049505	NO	SVSC			MIMAT0009442	mmu-miR-1969
1	161048813	161048835	-	6	GCGGAAGGTGAGGTAGACTGAAC	23	1	59	52.5424	-19.4	-32.8814	0.029703	NO	SVSC			MIMAT0018182	hsa-miR-3908
																	MIMAT0004554	hsa-miR-7-2*
1	168988130	168988152	+	6	AATGTGCCAGTAGAGACAACTGA	23	2	90	41.1111	-36.3	-40.3333	0.009901	NO	SVSC			MIMAT0017967	ssc-miR-1271
																	MIMAT0004802	hsa-miR-593
1	169021678	169021700	-	6	AATGTGCCAGTAGAGACAACTGA	23	2	90	41.1111	-36.3	-40.3333	0.009901	NO	SVSC			MIMAT0017967	ssc-miR-1271
																	MIMAT0004802	hsa-miR-593
1	177457310	177457333	-	5	GAGAACTTTGCAGGAGCAGCTAGA	24	2	79	63.2911	-33.6	-42.5316	0.059406	NO	SVSC			MIMAT0011215	mmu-miR-2139
1	177650652	177650675	+	5	GAGAACTTTGCAGGAGCAGCTAGA	24	2	79	63.2911	-33.6	-42.5316	0.069307	NO	SVSC			MIMAT0011215	mmu-miR-2139
1	188036879	188036898	-	5,9	AATCAGAGCTGTAGCTGCTG	20	13	60	63.3333	-23.8	-39.6667	0.089109	NO	SVSC/IVSC			MIMAT0016001	ppy-miR-555
1	189940853	189940876	+	43, 7, 82, 31	AGACCGGGGACCGGAGCGAGCAGA	24	1	55	70.9091	-33.2	-60.3636	0.009901	NO	IVSC/IVSC-MDI/SVSC/SVSC-MDI			MIMAT0013845	bta-miR-2887
1	216319849	216319870	-	5	CAGCAAAGTGATTCAGTTATAG	22	7	61	32.7869	-19.32	-31.6721	0.009901	NO	SVSC			MIMAT0013925	ssc-miR-542-3p
																	MIMAT0015992	ppy-miR-542-3p
1	216456615	216456636	-	5	CAGCAAAGTGATTCAGTTATAG	22	7	61	32.7869	-19.32	-31.6721	0.009901	NO	SVSC			MIMAT0013925	ssc-miR-542-3p
																	MIMAT0015992	ppy-miR-542-3p
1	235604113	235604136	+	5	TTGTCTGGCTGGCGGAGGCTGAGC	24	1	53	77.3585	-35	-66.0377	0.009901	NO	IVSC			MIMAT0012844	rno-miR-665
																	MIMAT0003733	mmu-miR-665
1	249224764	249224785	-	5,17	TGTGGCTGTGGCGTAGGCTGGC	22	7	69	56.5217	-29.94	-43.3913	0.059406	NO	SVSC/IVSC			MIMAT0017955	ssc-miR-4331
1	258153814	258153835	-	5	TCTATTCAGTTGCAAAGAGAGC	22	1	66	43.9394	-29.2	-44.2424	0.009901	NO	IVSC-MDI			MIMAT0009170	oan-miR-92a-2*
																	MIMAT0005280	rno-miR-743b
1	283326189	283326209	-	17,10	CAGAAGGGGAGTCGGAGCAGA	21	1	50	68	-27.3	-54.6	0.019802	NO	SVSC/IVSC			MIMAT0015028	hsa-miR-3154
1	283451071	283451093	+	10	AGAATTGCGTTTGGACAATCAGT	23	2	164	63.4146	-62.8	-38.2927	0.069307	NO	SVSC			MIMAT0013099	eca-miR-219-5p
																	MIMAT0015804	ppy-miR-219-5p
1	283497735	283497757	+	10	AGAATTGCGTTTGGACAATCAGT	23	2	164	63.4146	-62.8	-38.2927	0.059406	NO	SVSC			MIMAT0013099	eca-miR-219-5p
																	MIMAT0015804	ppy-miR-219-5p
1	289601411	289601432	-	32, 31	TCAGGGGGTCGGAGCAGAGTGG	22	1	104	70.1923	-54	-51.9231	0.059406	NO	SVSC/IVSC			MIMAT0007969	ptr-miR-1237
																	MIMAT0016167	ppy-miR-1237
1	294113112	294113133	-	5	CATTATTACTCACGGTACGAGT	22	1	102	56.8627	-49.8	-48.8235	0.009901	NO	SVSC			MIMAT0013177	eca-miR-126-3p
																	MIMAT0018378	ssc-miR-126
2	4994324	4994345	-	19	AGCACTTACGGATTCTGGGGGT	22	1	53	58.4906	-23.8	-44.9057	0.019802	NO	SVSC	[1]		MIMAT0015990	ppy-miR-541
																	MIMAT0000603	rno-miR-20a*
2	5188539	5188560	-	5	TTAACTATTCTGCCTTAAGGAC	22	1	77	33.7662	-22.9	-29.7403	0.009901	NO	IVSC			MIMAT0017344	mmu-miR-1948*
2	6684289	6684310	-	117, 141, 103, 160	TTTGTTGGCTCCTCTGAAGTGA	22	1	109	50.4587	-45	-41.2844	0.009901	ACTCTCCGAGGGGCCTTCAAGG(4/NO/NO/NO)	SVSC/SVSC-MDI/IVSC/IVSC-MDI	[1]		MIMAT0006383	mml-miR-518f
																	MIMAT0007874	mmu-miR-1904
2	7537386	7537407	+	21	AGGCCTTCCTGAGCATGCGCAG	22	1	106	68.8679	-57.8	-54.5283	0.029703	GGGCAAGCCTGCGGAGGTGTGG(8)	SVSC			MIMAT0017256	mmu-miR-700*
2	7537422	7537443	+	9	GGGCAAGCCTGCGGAGGTGTGG	22	1	106	68.8679	-57.8	-54.5283	0.039604	NO	IVSC			MIMAT0017896	rno-miR-3593-5p
2	11303501	11303523	-	5	GAGGGGGAGTGGAGAGAACTTGA	23	1	76	63.1579	-38.3	-50.3947	0.079208	NO	SVSC			MIMAT0007227	oan-miR-1409*
2	47411281	47411301	+	9	AGTCGGGACAGCTGCGGCAGC	21	1	127	74.0157	-67.9	-53.4646	0.039604	TGCTGACCGCTGCTCCGACGC(7)	IVSC			MIMAT0003270	hsa-miR-602
																	MIMAT0016044	ppy-miR-602
2	49831490	49831512	+	7, 6, 7, 13	CTCTGCCCGCTCTCTGTCTTACA	23	1	84	70.2381	-42.9	-51.0714	0.049505	NO	SVSC/SVSC-MDI/IVSC/IVSC-MDI			MIMAT0012036	bta-miR-2454*
																	MIMAT0017899	rno-miR-3594-3p
2	50137362	50137383	-	17, 11	TGGTGTAGGTCACAGACACAGC	22	11	58	56.8966	-27.4	-47.2414	0.039604	GCTGTGGCTGTGGTGTAGACC(2/NO)	SVSC/IVSC	[2]	* was predicted	MIMAT0017012	mmu-miR-192*
																	MIMAT0017147	rno-miR-192*
2	52825411	52825432	-	5, 5	CTGAATTAAGCTGAATGTAGAC	22	1	120	45.8333	-35.12	-29.2667	0.09901	NO	SVSC/IVSC-MDI			MIMAT0009409	mmu-miR-1944
																	MIMAT0017998	hsa-miR-3618
2	52942251	52942273	-	5	GTAGGGCGGGCTGCACCGGGCAG	23	2	127	55.9055	-48.5	-38.189	0.089109	NO	SVSC			MIMAT0014995	hsa-miR-3130-5p
2	53050786	53050808	-	5	GTAGGGCGGGCTGCACCGGGCAG	23	2	127	55.9055	-48.5	-38.189	0.069307	NO	SVSC			MIMAT0014995	hsa-miR-3130-5p
2	62552665	62552687	+	5	ATTCGGGTGCAGGGACTGAGAGC	23	1	110	67.2727	-47.2	-42.9091	0.09901	NO	SVSC			MIMAT0011813	bta-miR-2302
																	MIMAT0012048	bta-miR-2461-3p
2	76418939	76418960	-	87, 6, 51, 20	TGCGTGGCTTCTCTGTGCAGTC	22	1	102	57.8431	-59.8	-58.6275	0.009901	NO	SVSC/SVSC-MDI/IVSC/IVSC-MDI			MIMAT0011923	bta-miR-2377
																	MIMAT0011929	bta-miR-2381
2	81129322	81129344	+	5	GATATGATGGGGAAGGAAGGAGT	23	1	128	51.5625	-43.1	-33.6719	0.039604	NO	SVSC			MIMAT0006374	mml-miR-516a-3p
2	83328274	83328297	+	7	TATGGAGGATGTTAGTCCGTGGGC	24	2	166	43.3735	-55	-33.1325	0.009901	NO	IVSC-MDI			MIMAT0017177	rno-miR-448*
																	MIMAT0007037	oan-miR-30f
2	104173918	104173939	-	18, 29, 52	CATTCTAGGCCTTTTTGGGTTC	22	3	157	40.7643	-40.8	-25.9873	0.09901	NO	SVSC/SVSC-MDI/IVSC-MDI			MIMAT0016994	mmu-miR-129-1-3p
																	MIMAT0017120	rno-miR-129-1*
2	104514491	104514512	+	82, 27, 8	TGGTGTAGGTCACAGACGCAGC	22	4	66	59.0909	-26.5	-40.1515	0.029703	NO	SVSC/IVSC/IVSC-MDI			MIMAT0017012	mmu-miR-192*
																	MIMAT0017147	rno-miR-192*
2	114501935	114501956	-	77, 25	TGTGTCTGTGGTGTAGGCCAGC	22	1	52	55.7692	-24	-46.1538	0.009901	NO	SVSC/IVSC			MIMAT0017955	ssc-miR-4331
2	128006928	128006950	-	8, 5	GAGGAGGAGGGAAGAAAGGCTGC	23	2	84	60.7143	-36.62	-43.5952	0.069307	NO	SVSC/IVSC			MIMAT0016921	hsa-miR-4290
2	128094684	128094706	-	8, 5	GAGGAGGAGGGAAGAAAGGCTGC	23	2	84	60.7143	-36.62	-43.5952	0.039604	NO	SVSC/IVSC			MIMAT0016921	hsa-miR-4290
2	131648371	131648391	-	12, 23, 16	AGACGGATGACCTTGCTGTTT	21	1	104	41.3462	-55.9	-53.75	0.009901	NO	SVSC/IVSC/IVSC-MDI	[2]		MIMAT0011892	bta-miR-2355
																	MIMAT0017950	hsa-miR-2355-3p
2	136879518	136879539	-	9	TTCCGGTCATTGTCTGTACGTG	22	1	118	45.7627	-45.5	-38.5593	0.009901	NO	IVSC			MIMAT0000890	rno-miR-221
																	MIMAT0007135	oan-miR-221
3	3871888	3871911	+	10	TCAATAAAGTGCACACCTTAAAGA	24	1	67	50.7463	-22.1	-32.9851	0.079208	NO	IVSC			MIMAT0000719	hsa-miR-367
																	MIMAT0003181	mmu-miR-367
3	9685920	9685942	+	5	TAAGCTGTGGGGCTCCTAGACGG	23	1	51	72.549	-30	-58.8235	0.049505	NO	IVSC			MIMAT0016106	ppy-miR-766
																	MIMAT0016875	hsa-miR-4323
3	13637908	13637929	+	6	CTGAGGCTGCTGAGATGACGAG	22	1	114	57.0175	-43.13	-37.8333	0.029703	NO	IVSC			MIMAT0007872	mmu-miR-1906
																	MIMAT0006372	mml-miR-512-3p
3	14568987	14569008	+	5	ATTTCCAGTCCTCTGGGTGTGG	22	1	90	45.5556	-37.44	-41.6	0.009901	NO	IVSC			MIMAT0011889	bta-miR-2353
3	16094369	16094391	+	5	GTGAGCTGGGGCTGTGAGCGGGC	23	2	67	80.597	-42.4	-63.2836	0.059406	NO	IVSC			MIMAT0012017	bta-miR-2442
																	MIMAT0014823	mmu-miR-3057-3p
3	16274026	16274048	-	5	GTGAGCTGGGGCTGTGAGCGGGC	23	2	67	80.597	-42.4	-63.2836	0.09901	NO	IVSC			MIMAT0012017	bta-miR-2442
																	MIMAT0014823	mmu-miR-3057-3p
3	49479735	49479754	+	7, 7	CCTGAGAGATGGGCGAGTGC	20	2	161	50.9317	-59.3	-36.8323	0.059406	NO	SVSC/IVSC			MIMAT0005290	rno-miR-883
																	MIMAT0011936	bta-miR-2385-3p
3	86848879	86848900	-	13, 6,6	TCGCTGCTCACCACCCATGAGA	22	1	65	63.0769	-30.4	-46.7692	0.009901	NO	IVSC/IVSC-MDI/SVSC			MIMAT0011883	bta-miR-2348
3	96781106	96781127	+	10	GAACCATCTCTCTTATATCTGC	22	1	127	52.7559	-50.11	-39.4567	0.009901	AGATATGAGAGTGTTGGTCCTG(2) GATATGAGAGTGTTGGTCCTGA(3)	IVSC-MDI			MIMAT0005315	rno-miR-434
																	MIMAT0015068	hsa-miR-3186-3p
3	96781150	96781171	+	9, 10	GATATGAGAGTGTTGGTCCTGA	22	1	129	51.938	-51.81	-40.1628	0.009901	GAACCATCTCTCTTATATCTGC(2/4)	SVSC/IVSC			MIMAT0002167	ssc-miR-30c
																	MIMAT0007177	oan-miR-1390*
3	103947702	103947725	-	5	GAACGGTTTGTGGGAGTGGTTTGA	24	1	55	52.7273	-23.6	-42.9091	0.009901	NO	SVSC			MIMAT0009971	bta-miR-1287
																	MIMAT0016210	ppy-miR-1287
3	104253247	104253269	+	5	AAGAAGCTCTGGATTCCAGCAGA	23	1	126	49.2063	-44.4	-35.2381	0.009901	NO	SVSC			MIMAT0014900	mmu-miR-3089-3p
																	MIMAT0017034	rno-miR-336*
3	105198320	105198340	+	6, 6	GTGCCTGCGGTCCTAGGCGCG	21	1	178	74.7191	-105.71	-59.3876	0.019802	NO	SVSC-MDI/IVSC-MDI			MIMAT0000885	rno-miR-214
																	MIMAT0007171	oan-miR-214
3	121500058	121500079	-	135, 5, 48, 37	ATGGGTCTGACGGAGCAGCCGC	22	1	82	68.2927	-42.1	-51.3415	0.039604	CTCTGCCCCCTTTGTCACATGG(7/2/2/10)	SVSC/SVSC-MDI/IVSC/IVSC-MDI	[1]		MIMAT0007969	ptr-miR-1237
																	MIMAT0016167	ppy-miR-1237
4	32097822	32097844	+	5	CTGACTAGGATCCATGAGGATGC	23	3	114	44.7368	-36.5	-32.0175	0.049505	NO	IVSC			MIMAT0011994	bta-miR-2425
4	78108646	78108668	+	6	TAAGCAGGACTTTGGAATTCTGA	23	1	79	31.6456	-20.7	-26.2025	0.019802	NO	IVSC			MIMAT0008018	ptr-miR-1299
																	MIMAT0009253	bta-miR-193b
4	89915789	89915810	-	9	TCAGGACACCAGAGGACCATAG	22	1	150	48	-58.3	-38.8667	0.009901	NO	IVSC			MIMAT0017245	mmu-miR-760-5p
																	MIMAT0005336	rno-miR-760-5p
4	92143186	92143208	-	5	CTCTTATCTGAACTTTCCCTTTT	23	1	134	46.2687	-41.6	-31.0448	0.029703	NO	IVSC			MIMAT0011999	bta-miR-2429
																	MIMAT0004808	hsa-miR-625*
4	98901950	98901972	+	13, 8	CTAGGGGACCCTGAGGCAGGAGA	23	1	97	59.7938	-54.1	-55.7732	0.009901	NO	SVSC/IVSC			MIMAT0007872	mmu-miR-1906
																	MIMAT0014852	mmu-miR-3072*
4	99530702	99530725	-	6	TGAACTGTCATACTCCCACATCCT	24	1	77	49.3506	-29.2	-37.9221	0.019802	NO	IVSC	[2]		MIMAT0011973	bta-miR-2411*
4	101294312	101294333	-	5	TAATTAAAAGGAGACTGAAGGA	22	2	100	37	-25	-25	0.029703	NO	IVSC			MIMAT0014931	mmu-miR-344f-5p
																	MIMAT0014877	mmu-miR-3084
4	101393687	101393708	+	13	TCAGGGAGTAGCTCTTAGCAGA	22	2	116	50	-48.2	-41.5517	0.019802	NO	SVSC			MIMAT0016884	hsa-miR-4254
4	101490369	101490390	-	5	TAATTAAAAGGAGACTGAAGGA	22	2	100	37	-25	-25	0.039604	NO	IVSC			MIMAT0014931	mmu-miR-344f-5p
																	MIMAT0014877	mmu-miR-3084
4	101603986	101604007	-	13	TCAGGGAGTAGCTCTTAGCAGA	22	2	116	50	-48.2	-41.5517	0.019802	NO	SVSC			MIMAT0016884	hsa-miR-4254
4	102248988	102249010	+	8,6	TCGGCCTCGGTAGGAAAGAACGA	23	1	57	59.6491	-29.1	-51.0526	0.009901	NO	SVSC/IVSC-MDI			MIMAT0004761	hsa-miR-483-5p
4	103198348	103198371	-	12, 17	GAGGATGTTCGAGCCGGCAGAAGC	24	2	101	66.3366	-49	-48.5149	0.019802	NO	SVSC/IVSC			MIMAT0004516	hsa-miR-105*
4	103209055	103209078	+	17	GAGGATGTTCGAGCCGGCAGAAGC	24	2	61	65.5738	-26.52	-43.4754	0.089109	NO	IVSC			MIMAT0004516	hsa-miR-105*
4	103217710	103217732	-	6, 17	GGAGACAGGTGCTAAGAGCTCTG	23	1	137	46.7153	-53.55	-39.0876	0.009901	AGAGCTGTTTTTCACTTGTCTGC(5/3)	SVSC/IVSC			MIMAT0016188	ppy-miR-1264
																	MIMAT0014803	mmu-miR-1264-3p
4	103435851	103435871	+	13	GTGAGTTTGTAGGGTTGGAGA	21	1	118	39.8305	-41.2	-34.9153	0.009901	TCTAGCCTAACAAACTCCCGT(4)	IVSC-MDI	[1]		MIMAT0000371	mmu-miR-293
4	103435851	103435870	+	8	GTGAGTTTGTAGGGTTGGAG	20	1	118	39.8305	-41.2	-34.9153	0.009901	NO	SVSC			MIMAT0000371	mmu-miR-293
4	107785336	107785357	-	6	TAGGAAAAGGATTTGAAAAAGA	22	1	73	30.137	-35.9	-49.1781	0.009901	NO	SVSC			MIMAT0014914	mmu-miR-3096-3p
																	MIMAT0017198	rno-miR-501*
4	112273478	112273499	-	6, 5	CAGTCGGGACGCTTCCTTCTTG	22	1	123	64.2276	-58	-47.1545	0.009901	NO	SVSC/IVSC			MIMAT0011964	bta-miR-2406
5	3581452	3581474	-	7	CACTCCTCCCCTGTGTGCCAGGT	23	1	78	66.6667	-45.9	-58.8462	0.009901	TGGCACAGGGGGGTGGGGAGCG(1)	IVSC			MIMAT0003161	hsa-miR-493
																	MIMAT0004888	mmu-miR-493
5	3859004	3859024	+	6	TATCAAGTATTGGTGAGGATC	21	1	117	38.4615	-49.5	-42.3077	0.009901	NO	IVSC			MIMAT0018077	hsa-miR-3657
5	5303493	5303514	+	5	ATCTTGCCCTCTCGCCCGCAGT	22	1	136	58.0882	-61.4	-45.1471	0.039604	NO	IVSC			MIMAT0013894	ssc-miR-193a-5p
																	MIMAT0015787	ppy-miR-193a-5p
5	5458161	5458184	+	5	AGTGGGGCAGGGTGAGCATTCTGT	24	2	105	67.619	-53.8	-51.2381	0.019802	NO	SVSC			MIMAT0003212	rno-miR-20b-3p
5	5628162	5628185	-	5	AGTGGGGCAGGGTGAGCATTCTGT	24	2	105	67.619	-53.8	-51.2381	0.029703	NO	SVSC			MIMAT0003212	rno-miR-20b-3p
5	7634433	7634454	+	5	TGTTGTCGTTAGTACAGACAGG	22	1	113	57.5221	-60.5	-53.5398	0.009901	NO	IVSC			MIMAT0000885	rno-miR-214
																	MIMAT0007171	oan-miR-214
5	7827586	7827608	+	108, 11,43, 38	TTGAACCTGATAGCAGCTGCCGC	23	1	93	59.1398	-48.6	-52.2581	0.009901	NO	SVSC/SVSC-MDI/IVSC/IVSC-MDI			MIMAT0003316	hsa-miR-646
																	MIMAT0008299	ptr-miR-646
5	8398715	8398737	+	12, 15, 76	CACGGACCCTTTGGCAGATGAGT	23	1	95	57.8947	-38	-40	0.009901	NO	SVSC-MDI/IVSC/IVSC-MDI	[1]		MIMAT0014824	mmu-miR-1251
																	MIMAT0016176	ppy-miR-1251
5	13675843	13675865	-	5	AAGCTAGGACCAGGATATCCCCC	23	2	168	55.3571	-70.8	-42.1429	0.089109	NO	IVSC			MIMAT0003487	mmu-miR-697
5	13861277	13861299	-	5	AAGCTAGGACCAGGATATCCCCC	23	2	94	59.5745	-44	-46.8085	0.009901	NO	IVSC			MIMAT0003487	mmu-miR-697
5	17186861	17186882	+	5	TGGCTACTCATTCTGCCTCTCC	22	1	57	57.8947	-27.3	-47.8947	0.009901	NO	IVSC			MIMAT0003470	mmu-miR-691
5	18560351	18560370	-	5, 9, 5	AATCAGAGCTGTAGCTGCTG	20	13	52	53.8462	-19.7	-37.8846	0.019802	NO	SVSC/IVSC/IVSC-MDI			MIMAT0016001	ppy-miR-555
5	20430251	20430271	+	11	TTTCTGGAGACACAGGACTGG	21	1	66	60.6061	-34.3	-51.9697	0.009901	NO	SVSC			MIMAT0016239	ppy-miR-1910
																	MIMAT0006905	oan-miR-139*
5	21622112	21622132	-	5	TCATTCTCCTTCTTTGACCAG	21	1	56	46.4286	-24.1	-43.0357	0.019802	NO	IVSC-MDI			MIMAT0003197	rno-miR-376a*
																	MIMAT0015715	ssc-miR-376a*
5	21749631	21749650	+	5	CGGCGAAATGAGATTGTTCG	20	1	144	65.2778	-67.9	-47.1528	0.029703	NO	IVSC			MIMAT0006143	mdo-miR-340
5	23934242	23934262	+	7	CAGGTTTTGAAAATTTACCAA	21	1	155	36.129	-40.22	-25.9484	0.039604	NO	IVSC			MIMAT0000370	mmu-miR-292-3p
																	MIMAT0000897	rno-miR-292-3p
5	30104105	30104125	-	6	GACTTAATGGCTGGCTGGGAG	21	1	172	46.5116	-72.6	-42.2093	0.009901	NO	SVSC			MIMAT0003261	hsa-miR-593*
																	MIMAT0017832	rno-miR-3562
5	44977361	44977381	-	5	TGGAAATTGGAAATTACTGTT	21	1	70	28.5714	-26.7	-38.1429	0.009901	NO	SVSC			MIMAT0003251	hsa-miR-548a-3p
																	MIMAT0008218	ptr-miR-548a
5	71130540	71130561	+	5	AAATGAAAAGGATTGGTTTCTC	22	1	103	31.068	-48.7	-47.2816	0.009901	NO	SVSC			MIMAT0011917	bta-miR-2372
																	MIMAT0012049	bta-miR-2462
5	72858327	72858346	-	9	AGGGATGAATCAGCCGCGCT	20	2	52	65.3846	-21	-40.3846	0.079208	NO	IVSC			MIMAT0017375	ssc-miR-181d-3p
5	72887439	72887458	+	9	AGGGATGAATCAGCCGCGCT	20	2	50	64	-20.4	-40.8	0.049505	NO	IVSC			MIMAT0017375	ssc-miR-181d-3p
5	98825589	98825608	-	69, 7, 81, 28	TTGGCTCTGCGAGGTCGGCT	20	1	197	68.0203	-104.71	-53.1523	0.019802	NO	SVSC/SVSC-MDI/IVSC/IVSC-MDI	[2],[3]		MIMAT0013055	eca-miR-1842
6	243583	243605	+	512, 171	TTTGGGACGCAGCAGGCATTCTC	23	1	164	68.9024	-81.7	-49.8171	0.019802	NO	SVSC-MDI/IVSC			MIMAT0000885	rno-miR-214
																	MIMAT0007171	oan-miR-214
6	245542	245561	+	8	TTGTGCTGGAGGCCTCTGGC	20	2	57	73.6842	-34.5	-60.5263	0.029703	CGGCGTCCTGGGTGTTGCGG(1)	SVSC			MIMAT0012012	bta-miR-2438
																	MIMAT0007254	oan-miR-1419d*
6	253646	253669	-	5	CCGCCGCCGCCTCCCGTTTGCCGC	24	2	80	83.75	-55.9	-69.875	0.019802	NO	SVSC-MDI			MIMAT0005826	hsa-miR-1181
																	MIMAT0007949	ptr-miR-1181
6	253669	253691	-	20	CGGTCGGGGGGTCGAGTCCGGGC	23	2	92	83.6957	-61	-66.3043	0.049505	NO	SVSC			MIMAT0007031	oan-miR-1367*
6	253913	253932	-	28	GTGGGTTGGCTGGGGGCGGG	20	1	75	80	-45.6	-60.8	0.039604	NO	SVSC			MIMAT0006919	oan-miR-1346
6	254569	254592	-	5	CCGCCGCCGCCTCCCGTTTGCCGC	24	2	111	81.982	-76.8	-69.1892	0.019802	NO	SVSC-MDI			MIMAT0005826	hsa-miR-1181
																	MIMAT0007949	ptr-miR-1181
6	254592	254614	-	20	CGGTCGGGGGGTCGAGTCCGGGC	23	2	127	81.1024	-80.8	-63.622	0.079208	NO	SVSC			MIMAT0007031	oan-miR-1367*
6	255439	255459	-	153, 210	TGTCCGTGCCCCACCCACTCA	21	1	92	59.7826	-39.35	-42.7717	0.029703	NO	SVSC-MDI/IVSC			MIMAT0005585	mml-miR-1230
																	MIMAT0014901	mmu-miR-3090*
6	2340461	2340484	+	5	TTTGCAGTGTGCTGAAACCTCGGC	24	1	91	46.1538	-37.2	-40.8791	0.009901	NO	IVSC			MIMAT0014835	mmu-miR-3064-3p
																	MIMAT0017365	rno-miR-293*
6	2340462	2340485	+	5	TTGCAGTGTGCTGAAACCTCGGCA	24	1	91	46.1538	-37.2	-40.8791	0.009901	NO	SVSC			MIMAT0016045	ppy-miR-603
																	MIMAT0014835	mmu-miR-3064-3p
6	10477563	10477583	+	9	ACTCCAGCAGAGGGCAGTAGA	21	1	136	36.7647	-37.24	-27.3824	0.079208	NO	IVSC-MDI			MIMAT0002863	hsa-miR-518a-3p
6	29432616	29432637	-	10	TCAGGCTCAAGGACACAGCGAC	22	1	61	60.6557	-24.7	-40.4918	0.029703	NO	SVSC			MIMAT0012012	bta-miR-2438
6	34250483	34250505	-	7	GTGAGGGGCAGGGGGCTGTGGGA	23	2	140	67.1429	-69.1	-49.3571	0.049505	NO	IVSC			MIMAT0012017	bta-miR-2442
																	MIMAT0004609	hsa-miR-149*
6	34310036	34310058	+	7	GTGAGGGGCAGGGGGCTGTGGGA	23	2	140	67.1429	-69.1	-49.3571	0.079208	NO	IVSC			MIMAT0012017	bta-miR-2442
																	MIMAT0004609	hsa-miR-149*
6	39533451	39533472	+	5	CCAGGCTGCGCCCTGCACGGGA	22	1	160	68.125	-81.1	-50.6875	0.009901	NO	SVSC			MIMAT0007124	oan-miR-1382
																	MIMAT0017848	rno-miR-3568
6	40537919	40537939	-	6	TGCCCACCTGCCTCCTCCCCC	21	1	137	72.2628	-72.3	-52.7737	0.029703	NO	IVSC			MIMAT0016164	ppy-miR-1228
																	MIMAT0005583	hsa-miR-1228
6	47053812	47053835	+	6	TTGGGGAAGAAGAGCTTCTGTGTC	24	1	132	58.3333	-48.5	-36.7424	0.039604	NO	IVSC			MIMAT0015089	hsa-miR-3202
6	47315935	47315955	-	7	TTGACTTTCGTGGGTCTGCAG	21	1	104	52.8846	-35.7	-34.3269	0.079208	NO	SVSC			MIMAT0018002	hsa-miR-3621
6	54795407	54795427	-	5	CTGGAACCTGGTGCGGAAGAC	21	1	51	56.8627	-18.5	-36.2745	0.059406	NO	SVSC			MIMAT0001095	mmu-miR-370
																	MIMAT0003122	rno-miR-370
6	112248952	112248975	-	5	AGAAGCTCCTCTTCCTGATTGTGC	24	1	102	53.9216	-35.2	-34.5098	0.069307	NO	SVSC			MIMAT0013883	ssc-miR-151-3p
																	MIMAT0015776	ppy-miR-151-3p
7	22700906	22700927	+	314	ATAGCCAGTTTGGGAAGAATGC	22	2	95	44.2105	-29	-30.5263	0.049505	CTGGATTGTTCTCCAACCTGGC(2) TGGATTGTTCTCCAACCTGGCT(8) TGGATTGTTCTCCAACCTGG(1) TGGATTGTTCTCCAACCTGGC(145) GGATTGTTCTCCAACCTGGCT(1) ATTGTTCTCCAACCTGGCTCTT(103) ATTGTTCTCCAACCTGGCTC(6) ATTGTTCTCCAACCTGGCTCT(44)	IVSC-MDI	[1]		MIMAT0003896	mmu-miR-763
																	MIMAT0005334	rno-miR-743a
7	22736401	22736422	+	314	ATAGCCAGTTTGGGAAGAATGC	22	2	95	44.2105	-29	-30.5263	0.049505	CTGGATTGTTCTCCAACCTGGC(2) TGGATTGTTCTCCAACCTGGCT(8) TGGATTGTTCTCCAACCTGG(1) TGGATTGTTCTCCAACCTGGC(145) GGATTGTTCTCCAACCTGGCT(1) ATTGTTCTCCAACCTGGCTCTT(103) ATTGTTCTCCAACCTGGCTC(6) ATTGTTCTCCAACCTGGCTCT(44)	IVSC-MDI			MIMAT0003896	mmu-miR-763
																	MIMAT0005334	rno-miR-743a
7	24395385	24395407	+	5	TCATCGCCGTCGGCTACGTGGAC	23	3	125	75.2	-65.6	-52.48	0.069307	NO	IVSC			MIMAT0007881	hsa-miR-1908
7	28013050	28013070	-	20, 6, 7	AGTAGAGCTTAGCTTCGGAAG	21	1	90	54.4444	-45.9	-51	0.009901	TCCGCCCGAAGCAAAACTCTA(NO/NO/1)	SVSC/IVSC/IVSC-MDI			MIMAT0006956	oan-miR-27b*
																	MIMAT0013889	ssc-miR-27b*
7	36817965	36817985	+	34, 20,11	TGTCATGCTGGGGAGTGTAGT	21	1	128	58.5938	-56	-43.75	0.009901	NO	SVSC/IVSC/IVSC-MDI			MIMAT0006906	oan-miR-1344
7	36987677	36987696	+	5	CGGATTCTCGGAGACACCGA	20	1	51	64.7059	-21.6	-42.3529	0.039604	NO	SVSC			MIMAT0004713	rno-miR-25*
7	41099124	41099144	-	5, 8	AGGACTGGGGAGCTTGCAAGG	21	1	90	73.3333	-52.1	-57.8889	0.039604	NO	SVSC/IVSC	[1]		MIMAT0005460	mmu-miR-1224
																	MIMAT0012827	rno-miR-1224
7	55905897	55905920	+	5	ATTTCTTTACTCAGTCTGCTGAAA	24	1	163	55.8282	-67.2	-41.227	0.019802	NO	SVSC			MIMAT0008283	ptr-miR-622
																	MIMAT0012782	mml-miR-622
7	56224493	56224514	+	12, 6	TAAGAGCATCTGAACCAGGGGT	22	1	100	53	-39.7	-39.7	0.009901	NO	IVSC/IVSC-MDI			MIMAT0006829	oan-miR-1336
7	63418987	63419009	+	5	TAGAGGGAGGGAAAGAGAAGAGG	23	1	65	52.3077	-26.5	-40.7692	0.019802	NO	SVSC			MIMAT0007211	oan-miR-1404
7	64857490	64857511	-	6	TGCTGTAATTTACTCTCACCAG	22	1	97	42.268	-56	-57.732	0.009901	NO	IVSC			MIMAT0007951	ptr-miR-1183
																	MIMAT0016147	ppy-miR-1183
7	65274358	65274380	+	5	TGCATCTGGAGGTCACTGACAGT	23	1	93	52.6882	-33.9	-36.4516	0.049505	NO	SVSC-MDI			MIMAT0006894	oan-miR-1422i
																	MIMAT0007093	oan-miR-1422j
7	68980706	68980727	-	10	CCCAAAACAGAGAATCAAGACT	22	2	99	40.404	-63.7	-64.3434	0.009901	NO	SVSC			MIMAT0008348	ptr-miR-942
																	MIMAT0016140	ppy-miR-942
7	84990286	84990307	+	34	GTAGGGCGGAGAGAAGCTCATC	22	1	59	59.322	-21.3	-36.1017	0.059406	NO	IVSC-MDI	[2]		MIMAT0006934	oan-miR-1349
7	97034802	97034822	+	5	CATTTGTGTAGTAACTTTAAG	21	2	122	35.2459	-30.5	-25	0.039604	NO	SVSC			MIMAT0009169	oan-miR-20a-2*
																	MIMAT0017021	mmu-miR-96*
7	97060053	97060073	+	5	CATTTGTGTAGTAACTTTAAG	21	2	122	35.2459	-30.5	-25	0.029703	NO	SVSC			MIMAT0009169	oan-miR-20a-2*
																	MIMAT0017021	mmu-miR-96*
7	99275003	99275024	-	6	ACACAAAATGCCAGGCATCAGG	22	2	93	51.6129	-76.9	-82.6882	0.009901	NO	IVSC			MIMAT0012045	bta-miR-2460
7	99342994	99343016	+	5	CTCTGATGATGGAACTGAGGTGC	23	1	105	52.381	-43.3	-41.2381	0.009901	NO	SVSC			MIMAT0011989	bta-miR-2422
7	106535822	106535842	-	5	CAACTGCAGAAGCTGAACAAG	21	1	155	49.0323	-57.1	-36.8387	0.009901	NO	SVSC			MIMAT0012042	bta-miR-2457
																	MIMAT0018122	hsa-miR-3692
7	107928659	107928680	+	14, 14	TGTGGCTGTGGCATAGGCCAGC	22	10	91	57.1429	-37.8	-41.5385	0.029703	NO	SVSC/IVSC			MIMAT0017955	ssc-miR-4331
7	108120931	108120954	-	12	CTTGCCCGAGAGCTTGGACCGCGC	24	1	146	63.0137	-71.59	-49.0342	0.029703	NO	SVSC	[2]		MIMAT0000902	rno-miR-300-3p
																	MIMAT0014869	mmu-miR-3080-3p
8	6464241	6464262	+	5	CAGCAATTTATTTTCCAGTGAT	22	1	109	36.6972	-36.1	-33.1193	0.009901	CACTGGAAAGTTTATTGTTAAC(1)	IVSC-MDI			MIMAT0013920	ssc-miR-424
																	MIMAT0015884	ppy-miR-424
8	46988695	46988714	+	5	TCACTGGGTGTGGAAGGCAG	20	1	110	61.8182	-45.1	-41	0.079208	NO	SVSC			MIMAT0013941	ssc-miR-532-3p
																	MIMAT0015988	ppy-miR-532-3p
8	56336093	56336115	-	5	TATGGATTTCTCTTTGATGAAGC	23	2	53	33.9623	-15.9	-30	0.009901	NO	SVSC			MIMAT0004854	mmu-miR-876-5p
																	MIMAT0012843	rno-miR-876
8	62168419	62168441	-	6	CTGACCGACCCACCGGCCGCAGC	23	1	134	75.3731	-76.8	-57.3134	0.039604	NO	IVSC			MIMAT0017333	mmu-miR-1199*
8	64120883	64120904	-	9	TCTGCTGTATAGCAAAGGGACC	22	9	156	30.7692	-89.1	-57.1154	0.009901	NO	SVSC			MIMAT0006842	oan-miR-204*
																	MIMAT0017002	mmu-miR-204*
8	88322973	88322995	-	5	TATGGATTTCTCTTTGATGAAGC	23	2	53	33.9623	-15.9	-30	0.009901	NO	SVSC			MIMAT0004854	mmu-miR-876-5p
																	MIMAT0012843	rno-miR-876
8	97945320	97945341	-	753, 846,1077, 481	TCTGTGAACTAGAAACCTCTGG	22	1	82	40.2439	-42.6	-51.9512	0.009901	AGAGGTTTCCAGCTTATAGGAT(4/NO)	IVSC/IVSC-MDI/SVSC/SVSC-MDI	[1],[2]		MIMAT0013017	eca-miR-769b
8	101648957	101648979	-	6	ATAGTCTGTGGAGTCAGATGAGC	23	1	53	43.3962	-17.4	-32.8302	0.069307	NO	IVSC-MDI			MIMAT0016847	hsa-miR-378c
8	107157839	107157859	+	7	TTGGATCTGGCATTGCTGTGG	21	14	82	52.439	-30.9	-37.6829	0.039604	NO	SVSC			MIMAT0017082	mmu-miR-383*
																	MIMAT0017197	rno-miR-383*
8	112041389	112041410	+	18, 80,18, 33	TGGACTGGATGACAATCTGCAG	22	1	50	58	-25.2	-50.4	0.009901	NO	IVSC/IVSC-MDI/SVSC/SVSC-MDI			MIMAT0007241	oan-miR-1419b-1*
9	4670536	4670558	+	36, 14	TCGGGACCAGAAAACGCGTGAGC	23	1	84	55.9524	-34.8	-41.4286	0.009901	NO	SVSC/IVSC			MIMAT0018188	hsa-miR-3914
9	7392743	7392762	-	8	ACGGGCGCGGAAACCTGAGC	20	1	122	70.4918	-63.4	-51.9672	0.019802	NO	IVSC			MIMAT0016126	ppy-miR-891a
																	MIMAT0013591	bta-miR-1388-3p
9	17109328	17109347	+	6	ACCTTGTAGAGGCAGATGGC	20	2	106	50	-38.6	-36.4151	0.029703	NO	IVSC			MIMAT0015968	ppy-miR-520b
9	26388202	26388223	+	5, 8	TAGCACTTGTGTTTGTTTTTGT	22	1	88	30.6818	-24.6	-27.9545	0.009901	NO	SVSC/IVSC-MDI			MIMAT0012021	bta-miR-2444
9	26392501	26392522	+	6, 10, 18	TATGGTCATTACCAAGGCTCTT	22	1	59	40.678	-20.9	-35.4237	0.009901	NO	SVSC/IVSC/IVSC-MDI			MIMAT0012053	bta-miR-2465
																	MIMAT0016042	ppy-miR-600
9	27778833	27778855	+	5	TCTGCACTTGAAGCTGAGACTGA	23	1	61	52.459	-33	-54.0984	0.009901	NO	SVSC	[1]		MIMAT0017194	mmu-miR-452-3p
9	51767797	51767817	-	6	TGGCTGTAGGAAACCTAGGGC	21	1	94	52.1277	-31.5	-33.5106	0.049505	NO	SVSC			MIMAT0013023	eca-miR-142-3p
																	MIMAT0015766	ppy-miR-142-3p
9	61818059	61818081	+	5	ATGGAGAATCTGGACTCAAGCCC	23	1	88	47.7273	-31.1	-35.3409	0.039604	NO	SVSC			MIMAT0004920	hsa-miR-541
9	68615435	68615455	-	7	TGTTGAAACACTCTGTTGAAC	21	1	82	36.5854	-29.22	-35.6341	0.009901	CACTGGAGTTTTGTTTCAACA(4)	IVSC	[1]	* was identified	MIMAT0009358	bta-miR-653
9	77037646	77037668	-	5	ATGAAGGATCGGGCTTGCGACAC	23	1	152	71.7105	-75.5	-49.6711	0.039604	NO	SVSC			MIMAT0006149	mdo-miR-1549
																	MIMAT0014941	mmu-miR-3105-5p
9	95746483	95746503	+	6	GTTTGGCAGGATTGAGGAGGT	21	1	120	50.8333	-43.2	-36	0.019802	NO	IVSC			MIMAT0006251	mml-miR-296-5p
																	MIMAT0015809	ppy-miR-296-5p
9	100189685	100189708	-	5	CACCAGGGTCGTCTGTCTCTTCTA	24	1	122	62.2951	-60.4	-49.5082	0.009901	NO	IVSC			MIMAT0005593	hsa-miR-1238
																	MIMAT0014956	mmu-miR-3112*
9	115623838	115623858	+	49, 46,118	TACCATCTGTGGGATTATGAC	21	2	128	57.0312	-53.7	-41.9531	0.029703	NO	IVSC/IVSC-MDI/SVSC			MIMAT0017054	mmu-miR-216a*
																	MIMAT0017160	rno-miR-216a*
10	1945882	1945903	-	6	TATGTTCCTGACTGTCCATCAC	22	1	75	57.3333	-31.4	-41.8667	0.009901	NO	IVSC			MIMAT0013927	ssc-miR-450b-5p
																	MIMAT0015894	ppy-miR-450b-5p
10	11806435	11806456	-	7	CTTTATCCAATTATTTGATATA	22	1	83	30.1205	-32.5	-39.1566	0.009901	NO	SVSC			MIMAT0018202	hsa-miR-3927
																	MIMAT0006844	oan-miR-190a*
10	12545045	12545066	+	5	CGCGCCCGCAGGCGGCCTCATC	22	1	52	86.5385	-35.9	-69.0385	0.009901	NO	IVSV-MDI			MIMAT0017962	ssc-miR-4332
10	45978948	45978968	-	9	AACCTTGCTGGAGATCTTGGA	21	1	87	57.4713	-34.4	-39.5402	0.019802	NO	SVSC	[1]		MIMAT0007253	oan-miR-1419d
10	58423221	58423243	-	5	GTTAGCATTTCTGGCTTTGTTCT	23	2	137	35.0365	-35.1	-25.6204	0.079208	NO	SVSC			MIMAT0006989	oan-miR-155*
																	MIMAT0016993	mmu-miR-155*
10	58432744	58432766	-	5	GTTAGCATTTCTGGCTTTGTTCT	23	2	137	35.0365	-35.1	-25.6204	0.089109	NO	SVSC			MIMAT0006989	oan-miR-155*
																	MIMAT0016993	mmu-miR-155*
11	1227916	1227937	-	8	AACATGGGCTTTGAGCAGTCGG	22	1	72	54.1667	-27.6	-38.3333	0.009901	NO	IVSC-MDI			MIMAT0014818	mmu-miR-3106*
																	MIMAT0016108	ppy-miR-767-3p
11	14254393	14254413	-	6	CTGCTGGAGGACGCCCGGTGT	21	1	130	68.4615	-71.2	-54.7692	0.029703	NO	IVSC			MIMAT0008349	ptr-miR-943
																	MIMAT0007254	oan-miR-1419d*
11	16147865	16147887	-	7	ATAGCATCTGTAGCACACACTGC	23	1	146	54.1096	-66.4	-45.4795	0.009901	NO	SVSC			MIMAT0012781	mml-miR-603
																	MIMAT0016045	ppy-miR-603
11	45426025	45426046	+	16	TGGCAATGTAGAATTTATAAGC	22	1	68	36.7647	-27.02	-39.7353	0.009901	NO	IVSC			MIMAT0007134	oan-miR-221*
																	MIMAT0009391	mmu-miR-1928
11	79471311	79471334	-	5	ACGGAGAGGGACGCGCAGAGCAGC	24	1	52	69.2308	-32.5	-62.5	0.009901	NO	SVSC			MIMAT0007401	hsa-miR-1539
12	985293	985314	-	18, 41, 5	CAGGGCTTGGGGAGCAGAGAGA	22	1	113	61.9469	-60.4	-53.4513	0.039604	NO	SVSC/IVSC/IVSC-MDI	[1]		MIMAT0014990	hsa-miR-3127
																	MIMAT0017166	rno-miR-298*
12	3274685	3274704	+	5	TACCATGGCACTGGCAGAGC	20	1	71	61.9718	-40.1	-56.4789	0.019802	NO	IVSC-MDI			MIMAT0015780	ppy-miR-183
																	MIMAT0017814	rno-miR-3553
12	4229322	4229343	+	5	ATCTAGAATGGAACTGAGGAAC	22	1	153	57.5163	-64.9	-42.4183	0.079208	NO	SVSC			MIMAT0002106	mmu-miR-465a-5p
12	16962996	16963018	-	6	TTGTGGAAGAAGGCGAGGAGGAT	23	1	105	63.8095	-61	-58.0952	0.009901	NO	IVSC			MIMAT0015065	hsa-miR-3185
12	17708051	17708073	+	12	TAGAGGAGAGGCTACCACCACCA	23	2	65	67.6923	-32.5	-50	0.019802	NO	IVSC			MIMAT0013122	eca-miR-876-3p
12	17772454	17772476	-	12	TAGAGGAGAGGCTACCACCACCA	23	2	65	67.6923	-32.5	-50	0.009901	NO	IVSC			MIMAT0013122	eca-miR-876-3p
12	20929475	20929496	-	15, 21, 13	TTTACGTCCTTTCACCTAGTTT	22	12	72	51.3889	-51.9	-72.0833	0.009901	NO	SVSC/IVSC/IVSC-MDI	[1]		MIMAT0013133	eca-miR-329
12	20933139	20933160	-	15, 21, 13	TTTACGTCCTTTCACCTAGTTT	22	12	73	47.9452	-53.8	-73.6986	0.009901	NO	SVSC/IVSC/IVSC-MDI			MIMAT0013133	eca-miR-329
12	21027377	21027398	-	15, 21, 13	TTTACGTCCTTTCACCTAGTTT	22	12	72	51.3889	-51.9	-72.0833	0.009901	NO	SVSC/IVSC/IVSC-MDI			MIMAT0013133	eca-miR-329
12	21031099	21031120	-	15, 21, 13	TTTACGTCCTTTCACCTAGTTT	22	12	73	47.9452	-53.8	-73.6986	0.009901	NO	SVSC/IVSC/IVSC-MDI			MIMAT0013133	eca-miR-329
12	21455674	21455697	-	5	TCTCGGGGGCCGAGACCAGGCAGC	24	1	163	72.3926	-93.4	-57.3006	0.009901	NO	IVSC			MIMAT0017082	mmu-miR-383*
																	MIMAT0017197	rno-miR-383*
12	24672737	24672758	+	6	TTGGCCCTCTTTCCTGTCCTAG	22	1	63	53.9683	-26.8	-42.5397	0.019802	NO	SVSC-MDI			MIMAT0017059	mmu-miR-211*
																	MIMAT0017157	rno-miR-211*
12	43158136	43158157	-	7	AAAAGAAGCTGTTGGACTCAGC	22	1	114	31.5789	-29.8	-26.1404	0.009901	NO	SVSC			MIMAT0011954	bta-miR-2399
12	44781656	44781678	-	5	TTTGCCCGTGGCTCCTTCCAGCA	23	1	94	69.1489	-48.5	-51.5957	0.069307	NO	IVSC			MIMAT0004713	rno-miR-25*
																	MIMAT0012065	bta-miR-2474
12	49138059	49138078	+	5	TGGGGTGGGGGAGGAGGAGG	20	2	105	61.9048	-48.7	-46.381	0.049505	NO	IVSC			MIMAT0012895	eca-miR-1892
12	49994862	49994882	+	5, 5	GTGAGTGGGCGGGGGCTGTGG	21	1	136	64.7059	-65	-47.7941	0.029703	NO	SVSC/IVSC			MIMAT0005582	hsa-miR-1228*
12	50693150	50693171	+	6	TATCCCCATGGAGTCTGTTGCC	22	1	136	61.0294	-61.2	-45	0.009901	NO	IVSC			MIMAT0013050	eca-miR-194
12	54419992	54420013	-	7	CAGGGGGAAGGTGGGGCTTGGA	22	1	50	72	-28.5	-57	0.039604	NO	SVSC			MIMAT0004635	mmu-miR-92a-2*
13	25139241	25139263	+	80, 51,126, 149	TTTGCTCTGCTCCTGCCACATGC	23	2	71	50.7042	-26.4	-37.1831	0.029703	NO	SVSC/SVSC-MDI/IVSC/IVSC-MDI	[1]		MIMAT0003494	mmu-miR-704
13	25342563	25342585	-	80, 51,126, 149	TTTGCTCTGCTCCTGCCACATGC	23	2	71	50.7042	-26.4	-37.1831	0.019802	NO	SVSC/SVSC-MDI/IVSC/IVSC-MDI			MIMAT0003494	mmu-miR-704
13	26593673	26593694	+	5	GACCAATGATGGTGATCTGAGT	22	1	81	53.0864	-27.9	-34.4444	0.039604	NO	SVSC			MIMAT0011879	bta-miR-2344
13	26606674	26606695	-	5	TCGGATTCCGAGGGCGGTGCGG	22	1	67	70.1493	-32.8	-48.9552	0.029703	NO	SVSC			MIMAT0014878	mmu-miR-3085-5p
13	27452932	27452951	-	7	TGGCATGATGTTCTCTGAGT	20	1	83	56.6265	-34.1	-41.0843	0.069307	NO	IVSC			MIMAT0007238	oan-miR-1421w*
																	MIMAT0016903	hsa-miR-4273
13	38971600	38971621	+	9	TCTGCTGTATAGCAAAGGGACC	22	9	133	38.3459	-42.32	-31.8195	0.009901	NO	SVSC			MIMAT0006842	oan-miR-204*
																	MIMAT0017002	mmu-miR-204*
13	57329776	57329796	-	9, 5	GATGATGGTCCCTGTGTTTGT	21	1	129	48.062	-45.2	-35.0388	0.039604	NO	SVSC/IVSC-MDI	[1]		MIMAT0011845	bta-miR-2320*
13	59506351	59506374	-	6	TCACAGGGGTAGGAACACGGTAGT	24	2	81	48.1481	-30.5	-37.6543	0.009901	NO	SVSC			MIMAT0014849	mmu-miR-3070b-3p
																	MIMAT0015764	ppy-miR-140-3p
13	59683093	59683116	-	6	TCACAGGGGTAGGAACACGGTAGT	24	2	81	48.1481	-30.5	-37.6543	0.009901	NO	SVSC			MIMAT0014849	mmu-miR-3070b-3p
																	MIMAT0015764	ppy-miR-140-3p
13	61813183	61813204	-	5	TGGGCTTGAGCACACACAGAGA	22	1	129	44.9612	-52.8	-40.9302	0.009901	NO	SVSC			MIMAT0012012	bta-miR-2438
																	MIMAT0006840	oan-miR-1338
13	67619034	67619056	+	6	AAGAGGCTGGGAGTAGACTGGAC	23	1	70	48.5714	-26.2	-37.4286	0.009901	NO	SVSC			MIMAT0005871	hsa-miR-1207-5p
13	104865089	104865109	+	3316, 198, 2238, 533	GAGAGATCAGAGGCGCAGAGT	21	1	112	47.3214	-39.7	-35.4464	0.009901	CCTGTGCCTTTTACCTCTTTA(38/28/12/72) CCTGTGCCTTTTACCTCTTT(9/24/11/60) CTGTGCCTTTTACCTCTTTAA(1/NO/NO/NO)	SVSC/SVSC-MDI/IVSC/IVSC-MDI	[1], [2], [5]		MIMAT0015035	hsa-miR-3161
13	111560582	111560604	+	12	TAGGTATAGATTGATCTGCAGGT	23	1	125	48	-63.77	-51.016	0.009901	NO	SVSC			MIMAT0012079	bta-miR-2485
																	MIMAT0018091	hsa-miR-3668
13	127712753	127712774	-	5	ATCTGACTAGGAAGCATGAGGT	22	2	122	54.918	-44.5	-36.4754	0.069307	NO	SVSC			MIMAT0017232	mmu-miR-301b*
																	MIMAT0017300	rno-miR-301b*
14	3221015	3221037	-	5	TCACAGTGTGAGAAGCGGAGTAG	23	1	66	45.4545	-20.2	-30.6061	0.029703	NO	IVSC			MIMAT0017230	rno-miR-497*
																	MIMAT0017247	mmu-miR-497*
14	3441282	3441303	+	6	TTCCTAAAGCAGACTGGGGACT	22	1	72	56.9444	-30.8	-42.7778	0.009901	NO	SVSC			MIMAT0017070	mmu-miR-7a-2*
																	MIMAT0017091	rno-miR-7a-2*
14	6199536	6199558	-	9, 7, 7	AAGCAAGGGCTACTAGAATTCTG	23	1	150	52	-52.34	-34.8933	0.059406	NO	SVSC/IVSC/IVSC-MDI			MIMAT0008029	ptr-miR-1324
14	6422187	6422208	+	5	TAGGGATGTGGGCAAGAGAGGA	22	1	89	57.3034	-37.2	-41.7978	0.029703	NO	IVSC			MIMAT0011902	bta-miR-2364
14	7390491	7390513	+	8	TAGGAGGACAAGAGTCTGGAAGC	23	4	117	59.8291	-50.11	-42.8291	0.09901	NO	IVSC			MIMAT0013243	eca-miR-764-5p
																	MIMAT0016179	ppy-miR-1254
14	7427769	7427791	+	8	TAGGAGGACAAGAGTCTGGAAGC	23	4	117	59.8291	-50.11	-42.8291	0.089109	NO	IVSC			MIMAT0013243	eca-miR-764-5p
																	MIMAT0016179	ppy-miR-1254
14	7580953	7580975	+	8	TAGGAGGACAAGAGTCTGGAAGC	23	4	117	59.8291	-50.11	-42.8291	0.059406	NO	IVSC			MIMAT0013243	eca-miR-764-5p
																	MIMAT0016179	ppy-miR-1254
14	19990407	19990428	+	14, 14	TGTGGCTGTGGCATAGGCCAGC	22	10	80	57.5	-38.2	-47.75	0.019802	NO	SVSC/IVSC			MIMAT0017955	ssc-miR-4331
14	23435098	23435120	-	5	TGAAGGCTGGCCTAGAAATCTCT	23	1	81	54.321	-35.9	-44.321	0.019802	NO	SVSC			MIMAT0005856	mmu-miR-1195
14	36567152	36567172	+	5	ATAACACAGAAAGCATTTAGA	21	1	74	29.7297	-36.3	-49.0541	0.009901	NO	IVSC			MIMAT0017364	rno-miR-201*
																	MIMAT0017985	hsa-miR-3607-3p
14	68022112	68022132	+	5	TGAGAACACATGAGAAGCTGC	21	2	161	41.6149	-48.8	-30.3106	0.019802	NO	SVSC			MIMAT0011867	bta-miR-2334
14	68148678	68148698	+	5	TGAGAACACATGAGAAGCTGC	21	2	161	41.6149	-48.8	-30.3106	0.059406	NO	SVSC			MIMAT0011867	bta-miR-2334
14	95387773	95387795	-	5	ATGAATGATTTGGTCTTTGCAAA	23	1	126	36.5079	-33.9	-26.9048	0.039604	NO	SVSC			MIMAT0011832	bta-miR-2284t
14	114275576	114275598	-	46	AACATTTTAAACTTGAGGACAGA	23	1	96	44.7917	-64.5	-67.1875	0.009901	NO	SVSC	[1]		MIMAT0017880	rno-miR-3586-5p
14	118302659	118302679	+	5	TATTTGGTACTAGAAGTTGGA	21	2	155	38.0645	-53.8	-34.7097	0.009901	NO	SVSC			MIMAT0006440	mml-miR-579
14	118435950	118435970	-	5	TATTTGGTACTAGAAGTTGGA	21	2	155	38.0645	-53.8	-34.7097	0.009901	NO	SVSC			MIMAT0006440	mml-miR-579
14	129358682	129358704	+	14, 9	TGGAACTTGGCTGTGTCTCTAAC	23	1	107	57.9439	-50	-46.729	0.009901	NO	SVSC/IVSC			MIMAT0006905	oan-miR-139*
14	134996475	134996498	+	42, 23, 9	TCTCACCCCCACGTCGGTTGGAGC	24	1	98	71.4286	-51.9	-52.9592	0.019802	NO	SVSC/IVSC/IVSC-MDI			MIMAT0015057	hsa-miR-3180-5p
15	42920315	42920335	-	7	ATGTGACAATACTCAGGCTGA	21	2	55	47.2727	-22.3	-40.5455	0.019802	NO	SVSC			MIMAT0000552	rno-miR-301a
																	MIMAT0006910	oan-miR-301
15	43177293	43177313	-	7	ATGTGACAATACTCAGGCTGA	21	2	55	47.2727	-22.3	-40.5455	0.009901	NO	SVSC			MIMAT0000552	rno-miR-301a
																	MIMAT0006910	oan-miR-301
15	53088996	53089016	-	5	TGGGGACAAGGAACTGGAGGC	21	1	64	65.625	-31.3	-48.9062	0.019802	NO	SVSC			MIMAT0012857	rno-miR-678
15	88041781	88041802	+	7	TTGCACAAAGAGTCTCATGTCT	22	1	66	40.9091	-36	-54.5455	0.009901	NO	IVSC			MIMAT0017240	mmu-miR-802*
																	MIMAT0017362	rno-miR-802*
15	88041817	88041838	+	12, 10	ACGAGCTTTGTGCAAAAGGGGA	22	1	66	40.9091	-36	-54.5455	0.009901	NO	SVSC/IVSC-MDI			MIMAT0004129	mdo-miR-208
15	94911164	94911184	-	8, 10, 5	GTTCATGATGTAGATCTGATA	21	1	65	38.4615	-18.7	-28.7692	0.029703	NO	SVSC/IVSC/IVSC-MDI			MIMAT0011814	bta-miR-2303
																	MIMAT0017996	hsa-miR-3616-3p
15	98587501	98587521	-	5	TTCGCGGCCCGCGCTGGGAGC	21	1	115	77.3913	-74.2	-64.5217	0.009901	NO	SVSC			MIMAT0007890	hsa-miR-1914*
15	99438692	99438712	-	5	TGTAAACTGTAGGGAAGAGCA	21	1	92	48.913	-36	-39.1304	0.009901	NO	IVSC			MIMAT0014812	mmu-miR-3059*
15	125170865	125170884	-	44, 18, 5	CAAGGAAGGAGACTAACTCC	20	6	94	48.9362	-29.6	-31.4894	0.059406	NO	SVSC/IVSC/IVSC-MDI			MIMAT0011156	hsa-miR-2114
																	MIMAT0014877	mmu-miR-3084
15	129475518	129475538	+	5, 7	GACGGTTTGGACGTTAAGAAC	21	1	154	37.013	-100.8	-65.4545	0.009901	NO	IVSC/IVSC-MDI			MIMAT0017153	rno-miR-203*
																	MIMAT0017800	rno-miR-3545-3p
15	129887110	129887130	-	9, 5	GGGACTGAGCATGGAGCGGAG	21	1	83	67.4699	-48.4	-58.3133	0.009901	TCACGTCCATGGTCAGCACCGT(2/NO)	SVSC/IVSC			MIMAT0014870	mmu-miR-3081*
16	4559589	4559610	-	6	AGTTGGAAGAACTATCAGCTGC	22	1	77	38.961	-39.6	-51.4286	0.009901	NO	SVSC			MIMAT0018111	hsa-miR-3683
16	7938704	7938723	-	5	TCTGGCTGTGGTGTAGACCA	20	1	55	50.9091	-25	-45.4545	0.009901	NO	IVSC	[2]		MIMAT0017955	ssc-miR-4331
16	34411124	34411147	+	5	CTTATCTTCTTTTGCCCACAGAAT	24	1	107	42.0561	-39.4	-36.8224	0.009901	NO	IVSC-MDI			MIMAT0007211	oan-miR-1404
16	48330931	48330950	-	5	CAGGGCTGGAGGAGGGCGGG	20	1	86	81.3953	-57.2	-66.5116	0.019802	NO	IVSC			MIMAT0011920	bta-miR-2374
																	MIMAT0018185	hsa-miR-3911
16	50178424	50178447	-	53, 22	TAAGAAATAGGTCATTAACAGTAG	24	2	123	30.8943	-47.2	-38.374	0.009901	NO	SVSC/IVSC			MIMAT0004763	hsa-miR-488
																	MIMAT0017136	rno-miR-154*
16	50321847	50321870	-	53, 22	TAAGAAATAGGTCATTAACAGTAG	24	2	123	30.8943	-47.2	-38.374	0.009901	NO	SVSC/IVSC			MIMAT0004763	hsa-miR-488
																	MIMAT0017136	rno-miR-154*
16	65770664	65770686	-	15, 18	TGGAGGGGCTGGGCATGCAGATC	23	1	63	63.4921	-28.1	-44.6032	0.049505	NO	SVSC/IVSC	[1]		MIMAT0017039	mmu-miR-346*
16	75866443	75866464	-	5	CAGCAAAGTGATTCAGTTATAG	22	7	59	30.5085	-15.62	-26.4746	0.009901	NO	SVSC			MIMAT0013925	ssc-miR-542-3p
																	MIMAT0015992	ppy-miR-542-3p
16	75964831	75964852	+	5	CAGCAAAGTGATTCAGTTATAG	22	7	59	30.5085	-15.62	-26.4746	0.009901	NO	SVSC			MIMAT0013925	ssc-miR-542-3p
																	MIMAT0015992	ppy-miR-542-3p
17	9250781	9250802	-	5	AGGGGGCATCTCTGGGAGGCAC	22	1	75	61.3333	-42.7	-56.9333	0.009901	NO	SVSC			MIMAT0005585	mml-miR-1230
17	12023006	12023025	-	5	AGGGGCAGGGCCGTGGGACA	20	1	119	70.5882	-63	-52.9412	0.029703	NO	SVSC			MIMAT0017028	rno-miR-326*
																	MIMAT0007091	oan-miR-150*
17	12373141	12373164	+	6	TTGACTGATAAGAAATATTTGTGC	24	1	74	45.9459	-21.7	-29.3243	0.029703	NO	SVSC			MIMAT0015035	hsa-miR-3161
17	17239822	17239843	+	30, 17, 5	TTGAGAGTAGGACTGTGTTTCC	22	1	62	50	-40.7	-65.6452	0.009901	NO	SVSC/IVSC/IVSC-MDI			MIMAT0005322	rno-miR-532-5p
17	26711024	26711045	-	9, 6	TCAGGGCTGAGGTCAGATGAGA	22	1	144	63.1944	-65.8	-45.6944	0.029703	NO	SVSC/IVSC-MDI			MIMAT0007319	oan-miR-1420g*
																	MIMAT0011970	bta-miR-1584*
17	28695227	28695247	+	5	CTTCAGTGATGGAATCTGAGA	21	2	183	55.7377	-79.5	-43.4426	0.009901	NO	SVSC			MIMAT0011921	bta-miR-2375
																	MIMAT0015046	hsa-miR-3171
17	37396873	37396893	-	5	CCCCCACAGGAGGGCAGAGCA	21	2	57	66.6667	-27.9	-48.9474	0.029703	NO	SVSC			MIMAT0017898	rno-miR-3594-5p
17	37530145	37530165	-	5	CCCCCACAGGAGGGCAGAGCA	21	2	57	66.6667	-27.9	-48.9474	0.069307	NO	SVSC			MIMAT0017898	rno-miR-3594-5p
17	41470654	41470676	-	11	TCTGTAGATGACTTTTGGATATG	23	1	160	40.625	-49.1	-30.6875	0.029703	NO	IVSC			MIMAT0016084	ppy-miR-651
																	MIMAT0016215	ppy-miR-1293
17	64158528	64158551	-	92	CAGGATTGACAGATTGATAGCTCT	24	2	93	46.2366	-30.7	-33.0108	0.049505	NO	SVSC			MIMAT0013925	ssc-miR-542-3p
																	MIMAT0015992	ppy-miR-542-3p
18	413193	413214	+	6	AGGAGTTCCTGTCGTGGCGCAG	22	2	51	52.9412	-14.9	-29.2157	0.089109	NO	SVSC			MIMAT0016864	hsa-miR-4312
																	MIMAT0018099	hsa-miR-3675-3p
18	5781868	5781891	-	8	CAGCATGCTCTGTGGAATTGACGC	24	2	92	61.9565	-45.5	-49.4565	0.009901	NO	IVSC			MIMAT0011894	bta-miR-2357
18	6051352	6051375	+	8	CAGCATGCTCTGTGGAATTGACGC	24	2	92	61.9565	-45.5	-49.4565	0.009901	NO	IVSC			MIMAT0011894	bta-miR-2357
18	17171999	17172019	+	7	ATTGGCACTGCACATAATTGC	21	1	121	53.719	-48	-39.6694	0.019802	NO	IVSC			MIMAT0017110	rno-miR-96*
18	17172242	17172264	+	5, 8	TTATGGCCCTTCGGTAATTCACT	23	1	114	51.7544	-40.8	-35.7895	0.009901	GTGAATTCTACCAGTGCCATACA(NO/1)	IVSC/IVSC-MDI			MIMAT0004539	mmu-miR-183*
																	MIMAT0004560	hsa-miR-183*
18	18593616	18593638	-	6	TCTGGCGTTGCCATGAGCTGTGG	23	11	91	56.044	-40.1	-44.0659	0.019802	NO	SVSC			MIMAT0008336	ptr-miR-920
																	MIMAT0016130	ppy-miR-920
18	18622964	18622986	-	6, 5	TGAACAGAGGTCATGAACAGAGC	23	1	115	45.2174	-36.92	-32.1043	0.069307	NO	SVSC/IVSC			MIMAT0014897	mmu-miR-3088*
																	MIMAT0015035	hsa-miR-3161
18	44220034	44220056	-	5	CGGGCGTGCTAGAGGAAGACTCC	23	1	97	73.1959	-48	-49.4845	0.089109	NO	SVSC			MIMAT0016196	ppy-miR-1273
																	MIMAT0018190	hsa-miR-3916
18	49604093	49604115	-	5	CAGACTCAGGACTCCAGGAGCCC	23	1	77	72.7273	-47.7	-61.9481	0.019802	NO	SVSC			MIMAT0017828	rno-miR-3559-3p
18	54075396	54075415	+	5	CCGCTGTCGGCTTGCAGAGA	20	1	85	67.0588	-43.4	-51.0588	0.009901	NO	IVSC			MIMAT0006271	mml-miR-330-3p
																	MIMAT0015834	ppy-miR-330-3p
X	35985257	35985277	-	6	CACGAGTTGGAGGGTAGGGCG	21	1	63	73.0159	-36.7	-58.254	0.009901	NO	IVSC			MIMAT0016058	ppy-miR-616
																	MIMAT0004805	hsa-miR-616
X	40209324	40209347	+	15, 23	AGCGATTTGTCTGGTTAATTCCGA	24	2	92	51.087	-32.8	-35.6522	0.039604	NO	SVSC/IVSC			MIMAT0007127	oan-miR-429*
																	MIMAT0007032	oan-miR-1367
X	45377028	45377047	-	5	TGGAGGAAGTGGGCTGAGGA	20	1	100	61	-57.1	-57.1	0.009901	NO	SVSC	[1]		MIMAT0017813	rno-miR-3552
																	MIMAT0018356	hsa-miR-3940
X	57560795	57560815	-	7	TTGGATCTGGCATTGCTGTGG	21	14	127	58.2677	-53.37	-42.0236	0.089109	NO	SVSC			MIMAT0017082	mmu-miR-383*
																	MIMAT0017197	rno-miR-383*
X	59006756	59006779	-	6	TTCACATTAGTGTTGGAGTGTAGC	24	2	77	36.3636	-21.33	-27.7013	0.009901	NO	SVSC			MIMAT0014843	mmu-miR-3068*
																	MIMAT0015762	ppy-miR-139-3p
X	59288054	59288077	+	6	TTCACATTAGTGTTGGAGTGTAGC	24	2	77	36.3636	-21.33	-27.7013	0.029703	NO	SVSC			MIMAT0014843	mmu-miR-3068*
																	MIMAT0015762	ppy-miR-139-3p
X	76730934	76730955	-	7	AGGGAACCTGGAAAAGCTGAAG	22	1	83	42.1687	-38.4	-46.2651	0.009901	NO	IVSC	[1]		MIMAT0018074	hsa-miR-3654
X	92980862	92980882	+	13, 5	CCACCAGAAAGAGACTGTAGG	21	1	115	55.6522	-47.7	-41.4783	0.029703	NO	SVSC/IVSC-MDI			MIMAT0014881	mmu-miR-3086-3p
X	108212965	108212987	-	97, 29, 14	TAAGGTGCATCTAGTGCAGTTAG	23	1	77	48.0519	-27.1	-35.1948	0.039604	NO	SVSC/IVSC/IVSC-MDI	[2], [4]		MIMAT0001412	has-mir-18b-5p
																	MIMAT0013200	eca-miR-18b
																	MIMAT0015731	ppy-miR-18b
X	108481608	108481630	-	7	AGGATGCACAGACCTCAGACGTC	23	1	103	51.4563	-40.5	-39.3204	0.009901	NO	SVSC			MIMAT0004824	mmu-miR-673-3p
																	MIMAT0017313	rno-miR-673*
X	108818196	108818218	+	6	CCTCCATATGCCACAGGAGCGGC	23	4	88	62.5	-39.4	-44.7727	0.09901	NO	IVSC			MIMAT0018196	hsa-miR-3921
																	MIMAT0005289	rno-miR-881
X	109467077	109467098	+	7	CCCGAGAAGCGCACTGCCGAGC	22	1	98	71.4286	-52.04	-53.102	0.039604	NO	IVSC			MIMAT0004811	hsa-miR-33b*
X	123792835	123792856	-	32	CACTGGTTTCCTGGAGCAGCAG	22	1	115	60.8696	-57	-49.5652	0.009901	NO	SVSC	[1]		MIMAT0002876	hsa-miR-505
																	MIMAT0017149	rno-miR-195*
The first four columns provide the chromosome location of potential miRNAs; the E column gives the abundances of potential miRNAs in samples, and the reads are ranked in accordance with the O column, which details the samples containing the predicted miRNAs; the F and G columns show the sequences and length of the potential miRNAs; the H column has the number of the miRNA hits in the genome seque…
The lines with red words indicates the four miRNAs detected with both stem-loop RT-PCR and the RT-PCR method.
